# Supplementary material for: Identifying novel subgroups in heart failure patients with unsupervised machine learning: A scoping review
Source: Front Cardiovasc Med. 2022 Jul 22;9:895836. doi: 10.3389/fcvm.2022.895836 (PMC9353556; doi:10.3389/fcvm.2022.895836)
Supplement: Supplementary file 2 [file Table_2.XLSX]

## Sheet: final
ID	Title	Author	Year	HF Subtype	Author Country	Data Country	Method	Method_short	Sample Size Training	Variables								Number of Clusters	Outcomes
										Total Number of Variables	Demographic	Clinical	Laboratory	Imaging	Genetic	Symptoms.Complaints	Comorbidities		cross sectional	Mortality	Hospitalisation	Other events
1	Adaptive servo ventilation for sleep apnoea in heart failure: the FACE study 3- month data	Renaud Tamisier et.al	2022	HF	France	Multinational	Latent class analysis	LCA	503	22	1	1	0	1	0	1	1	6	0	1	1	1
3	Age and gender differences in physical heart failure symptom clusters	Sethares KA et.al	2021	HF	United States	United States	Hierarchical Clustering	Hierarchical	133	28	1	1	0	0	0	1	0	3	1	0	0	0
5	Blood gene expression signatures associate with heart failure outcomes	Peter VanBuren et.al	2011	HF	United States	United States	Hierarchical Clustering	Hierarchical	87	10	0	0	0	0	1	0	0	3	0	1	0	0
11	Clinical implications of chronic heart failure phenotypes defined by cluster analysis	Tariq Ahmad et.al	2014	HF	United States	United States	Hierarchical Clustering	Hierarchical	1619	45	1	1	1	1	0	1	1	4	0	1	1	1
12	Clinical Implications of Cluster Analysis- Based Classification of Acute Decompensated Heart Failure and Correlation with Bedside Hemodynamic Profiles	Tariq Ahmad et.al	2016	HF	United States	United States	Hierarchical Clustering	Hierarchical	162	14	1	1	1	1	0	1	0	4	0	1	1	0
13	Clinical phenogroups are more effective than left ventricular ejection fraction categories in stratifying heart failure outcomes	Andreas B. Gevaert et.al	2021	HF	United States	Canada	Hierarchical Clustering	Hierarchical	1693	14	1	1	1	0	0	0	1	6	0	1	1	0
16	Clustering based on comorbidities in patients with chronic heart failure: an illustration of clinical diversity	Uszko-Lencer N et.al	2021	HF	Netherlands	Netherlands	Self-organizing Map	SOM	603	11	0	0	0	0	0	0	1	5	1	0	0	0
19	A Cross-Cultural Comparison of Symptom Reporting and Symptom Clusters in Heart Failure	Jumin Park et.al	2016	HF	United States	Multinational	Latent class analysis	LCA	480	8	0	0	0	0	0	1	0	4	1	0	0	0
23	Effectiveness of telemedicine in patients with heart failure according to frailty phenotypes: Insights from the iCOR randomised controlled trial	Sergi Yun et.al	2022	HF	Spain	Spain	Hierarchical Clustering	Hierarchical	178	8	0	0	0	0	0	1	0	5	0	1	1	1
24	Enhanced clinical phenotyping by mechanistic bioprofiling in heart failure with preserved ejection fraction: insights from the MEDIA-DHF study (The Metabolic Road to Diastolic Heart Failure)	Susan Stienen	2020	HF	France	Multinational	K-Means Clustering	K-Means/Medoids	392	415	0	0	0	0	1	0	0	2	0	1	1	0
25	Exploring Symptom Clusters in People With Heart Failure	Jumin Park	2017	HF	United States	United States	Latent class analysis	LCA	4011	19	1	0	0	1	0	1	1	4	0	1	0	0
28	Hierarchical management of chronic heart failure: a perspective based on the latent structure of comorbidities	Chu Zheng	2022	HF	China	China	Latent class analysis	LCA	4063	12	0	0	0	0	0	0	1	3	0	1	1	0
31	Using Unsupervised Machine Learning to Identify Subgroups Among Home Health Patients With Heart Failure Using Telehealth	Eliezer Bose et.al	2018	HF	United States	United States	Hierarchical Clustering&K-Means Clustering	Hierarchical&K-Means/Medoids	557	7	0	1	0	0	0	1	1	3	1	0	0	0
33	Machine learning-based phenogrouping in heart failure to identify responders to cardiac resynchronization therapy	Maja Cikes	2018	HF	United States	Multinational	K-Means Clustering	K-Means/Medoids	1006	1682	0	1	0	1	0	0	0	4	0	1	0	1
34	Model-based comorbidity clusters in patients with heart failure: association with clinical outcomes and healthcare utilization	Claudia Gulea	2021	HF	UK	UK	Latent class analysis	LCA	318384	12	0	0	0	0	0	0	1	5	0	0	1	0
37	Sex-specific bimodal clustering of left ventricular ejection fraction in patients with acute heart failure	Carsten Henneges	2021	HF	Germany	Germany	Latent class analysis	LCA	470	16	0	0	0	1	0	0	0	2	1	0	0	0
38	Identifying novel phenotypes of acute heart failure using cluster analysis of clinical variables	Y u Horiuchi	2017	HF	Japan	Japan	K-Means Clustering	K-Means/Medoids	345	77	1	0	1	1	0	1	0	3	0	1	1	0
41	Symptom Clusters in Men and Women With Heart Failure and Their Impact on Cardiac EventYFree Survival	Kyoung Suk Lee	2010	HF	United States	United States	Hierarchical Clustering	Hierarchical	331	8	1	1	0	0	0	1	1	3	0	1	0	1
44	Obese-Inflammatory Phenotypes in Heart Failure With Preserved Ejection Fraction	Michael S	2020	HF	United States	United States	Hierarchical Clustering	Hierarchical	301	13	0	0	1	0	0	0	0	3	1	0	0	0
45	Phenomapping of patients with heart failure with preserved ejection fraction using machine learning-based unsupervised cluster analysis	Matthew W . Segar	2019	HF	United States	United States	Mixture model-based clustering	Mixture model-based	3445	61	1	1	1	1	0	0	1	3	0	1	1	0
46	Uncertainty levels differ by physical heart failure symptom cluster	Kristen A.Sethares a	2021	HF	United States	United States	Hierarchical Clustering	Hierarchical	133	18	0	0	0	0	0	1	0	3	1	0	0	0
48	Vital exhaustion in chronic heart failure: Symptom profiles and clinical outcome	Otto R.F. Smitha	2008	HF	Netherlands	Netherlands	Latent class analysis	LCA	381	18	1	1	0	1	0	1	1	3	0	0	1	1
50	Novel endotypes in heart failure: effects on guideline-directed medical therapy	J. T romp	2017	HF	Netherland	Multinational	K-Medoids Clustering	K-Means/Medoids	1802	92	0	0	0	0	1	0	1	6	0	1	1	0
10	Clinical and prognostic implications of phenomapping in patients with heart failure receiving cardiac resynchronization therapy	Clémence Riolet et.al	2021	HFrEF	France	France	Hierarchical Clustering	Hierarchical	328	55	1	1	1	1	0	1	1	6	0	1	1	0
30	Principal Morphomic and Functional Components of Secondary Mitral Regurgitation	Philipp E. Bartko et.al	2021	HFrEF	Australia	Australia	K-Means Clustering	K-Means/Medoids	383	32	0	0	0	1	0	0	0	4	0	1	0	0
26	Global longitudinal strain in heart failure with reduced ejection fraction: Prognostic relevance across disease severity as assessed by automated cluster analysis	Erberto Carluccio a,	2021	HFrEF	Italy	Italy	Hierarchical Clustering	Hierarchical	797	10	0	0	0	1	0	0	0	3	0	1	1	0
40	A Personalized BEST: Characterization of Latent Clinical Classes of Nonischemic Heart Failure That Predict Outcomes and Response to Bucindolol	David P. Kao	2012	HFrEF	United States	United States	Latent class analysis	LCA	2708	27	1	1	1	0	0	0	1	11	0	1	0	1
43	Unsupervised cluster analysis of patients with recovered left ventricular ejection fraction identifies unique clinical phenotypes	Andrew Perry	2021	HFrEF	United States	United States	K-Medoids Clustering	K-Means/Medoids	889	11	1	1	0	1	0	1	1	7	0	1	0	1
2	Aetiological classification and prognosis in patients with heart failure with preserved ejection fraction	Antoine Fayol et.al	2021	HFpEF	France	France	Hierarchical Clustering	Hierarchical	928	15	1	0	1	1	0	0	1	3	0	1	0	0
4	Approaching Higher Dimension Imaging Data Using Cluster-Based Hierarchical Modeling in patients with Heart Failure preserved ejection Fraction	Yukari Kobayashi et.al	2019	HFpEF	United States	United States	Hierarchical Clustering	Hierarchical	186	37	0	1	1	1	0	0	1	6	0	1	0	0
6	Blood Pressure, Congestion and Heart Failure with Preserved Ejection Fraction Among Patients with and Without Type 2 Diabetes Mellitus. A Cluster Analysis Approach from the Observational Registry DICUMAP	José Carlos Arévalo‑Lorido et.al	2020	HFpEF	Spain	Spain	K-Medoids Clustering	K-Means/Medoids	103	17	1	1	1	0	0	0	1	5	0	1	1	1
7	Characteristics, prognosis and treatment response in distinct phenogroups of heart failure with preserved ejection fraction	Jun Gu et.al	2020	HFpEF	China	China	Hierarchical Clustering	Hierarchical	1160	11	1	1	1	1	0	0	1	3	0	1	0	0
8	Characterization of subgroups of heart failure patients with preserved ejection fraction with possible implications for prognosis and treatment response	David P Kao et.al	2015	HFpEF	United States	United States	Latent class analysis	LCA	4113	11	1	1	1	0	0	0	1	6	0	1	1	0
14	Clinical Phenogroups in Heart Failure with Preserved Ejection Fraction: Detailed Phenotypes, Prognosis and Response to Spironolactone	Jordana B. Cohen et.al	2020	HFpEF	United States	Multinational	Latent class analysis	LCA	1765	8	1	0	0	0	0	0	1	3	0	1	1	1
17	Comorbidities and their implications in patients with and without type 2 diabetes mellitus and heart failure with preserved ejection fraction. Findings from the rica registry	José Carlos Arévalo-Lorido et.al	2021	HFpEF	Spain	Spain	Hierarchical Clustering	Hierarchical	1934	11	0	1	1	1	0	0	1	7	0	1	1	1
18	Contribution of Cardiovascular Reserve to Prognostic Categories of Heart Failure With Preserved Ejection Fraction: A Classification Based on Machine Learning	Monika Przewlocka-Kosmala et.al	2019	HFpEF	Poland	Poland	Hierarchical Clustering	Hierarchical	228	7	0	0	1	1	0	0	0	2	0	0	1	0
20	Deep-Learning Models for the Echocardiographic Assessment of Diastolic Dysfunction	Ambarish Pandey et.al	2021	HFpEF	United States	United States	Hierarchical Clustering	Hierarchical	990	9	0	0	0	1	0	0	0	2	0	1	1	0
47	Phenomapping for Novel Classification of Heart Failure with Preserved Ejection Fraction	Sanjiv J. Shah	2015	HFpEF	United States	United States	Hierarchical Clustering	Hierarchical	420	46	1	1	1	1	0	0	0	3	0	1	1	0
22	Different Pathophysiology and Outcomes of Heart Failure With Preserved Ejection Fraction Stratified by K-Means Clustering	Daisuke Harada	2020	HFpEF	Japan	Japan	K-Means Clustering	K-Means/Medoids	350	37	1	1	1	1	0	1	1	4	0	1	1	1
27	Heart failure with preserved ejection fraction: A clustering approach to a heterogenous syndrome	Florian Schrub	2020	HFpEF	France	Multinational	Hierarchical Clustering	Hierarchical	538	55	1	1	1	1	0	0	1	2	0	1	1	0
32	Phenotypic clustering of heart failure with preserved ejection fraction reveals different rates of hospitalization	Casebeer, Adrianne	2021	HFpEF	United States	United States	Hierarchical Clustering	Hierarchical	1515	19	0	1	0	0	0	0	1	3	0	0	1	0
51	Machine learning based on biomarker profiles identifies distinct subgroups of heart failure with preserved ejection fraction	Rebecca J. Woolley	2021	HFpEF	Netherlands.	UK	Hierarchical Clustering	Hierarchical	429	363	1	1	0	0	0	1	1	4	0	1	1	0
36	Identification of novel pheno- groups in heart failure with preserved ejection fraction using machine learning	Åsa K hedman	2019	HFpEF	Sweden	Sweden	Mixture model-based clustering	Mixture model-based	320	98	1	1	1	1	1	0	1	6	0	1	1	1
29	Identification of distinct phenotypic clusters in heart failure with preserved ejection fraction	Alicia Uijl	2021	HFpEF	Netherlands	Sweden	Latent class analysis	LCA	6909	23	0	0	1	0	0	1	1	5	0	1	1	0
35	Myocardial Gene Expression Signatures in Human Heart Failure with Preserved Ejection Fraction	Virginia S Hahn	2021	HFpEF	United States	United States	Hierarchical Clustering	Hierarchical	63	13000	0	0	0	0	1	0	0	6	0	1	0	0
52	Subtypes identification on heart failure with preserved ejection fraction via network enhancement fusion using multi-omics data	Yongqing Wu	2021	HFpEF	China	United States	Spectral clustering	Spectral	175	212	0	0	0	0	1	0	0	2	0	1	0	0
42	A new approach to the clinical subclassification of heart failure with preserved ejection fraction	Hirmand Nouraei, Simon W. Rabkin	2021	HFpEF	Canada	Canada	K-Medoids Clustering	K-Means/Medoids	196	47	1	1	1	1	0	1	1	6	0	1	0	1
